# Supplementary material for: Age- and sex-dependent alterations of jejunal microbiota in Fischer 344 rats fed with a high-fructose, high-fat diet: depletion of Lactobacillus intestinalis in small bowel contents
Source: Front Microbiol. 2026 Mar 2;17:1779112. doi: 10.3389/fmicb.2026.1779112 (PMC12989582; doi:10.3389/fmicb.2026.1779112)
Supplement: Supplementary file 5 [file Data_Sheet_1.xlsx]

## Sheet: Sheet1
Dataset S1. Raw data of reads
sample name	rawdata	quality trimmed	merged	primer trimmed	length trimmed	total read	non specific amplicon	non target	chimera	total valid read	min length	avg length	max length	Good's coverage of library(%)
6W-M-CON1	132146	109456	108225	108051	108051	108051	4311	7	30784	72949	88	420.342	448	99.42
6W-M-CON2	65085	59583	59119	59017	59017	59017	1618	0	9045	48354	93	426.219	449	99.73
6W-M-CON3	97744	77240	75796	75663	75663	75663	4656	0	20092	50915	96	414.193	448	99.22
6W-M-CON4	96218	77834	76812	76664	76664	76664	3654	1	20249	52760	83	413.524	447	99.35
6W-M-CON5	130380	107673	106236	106059	106059	106059	4274	0	27312	74473	93	412.216	468	99.14
6W-M-CON6	87433	74293	73442	73333	73333	73333	2868	0	21964	48501	93	416.57	449	99.44
6W-M-HFD1	107014	85857	84239	84075	84075	84075	4342	0	22248	57485	101	409.208	451	99.39
6W-M-HFD2	104304	83968	82636	82468	82468	82468	4208	4	21533	56723	93	412.563	449	99.56
6W-M-HFD3	138684	98659	96914	96747	96747	96747	5847	0	23334	67566	99	411.59	450	99.57
6W-M-HFD4	144223	106637	104841	104645	104645	104645	5194	0	26526	72925	84	411.222	452	99.73
6W-M-HFD5	115043	71277	69255	69121	69121	69121	4047	0	22113	42961	128	412.549	451	99.58
6W-M-HFD6	125185	70538	68194	68094	68094	68094	5804	0	16260	46030	145	421.067	450	99.65
6W-F-CON1	125499	90082	88708	88572	88572	88572	3508	0	25951	59113	120	425.095	448	99.17
6W-F-CON2	97437	85520	83266	83125	83125	83125	1864	1	23566	57694	111	411.865	451	99.39
6W-F-CON3	106518	83236	82108	81976	81976	81976	3330	7	21105	57534	105	424.928	449	99.19
6W-F-CON4	84607	73002	72478	72366	72366	72366	1713	1	10869	59783	120	426.53	449	99.16
6W-F-CON5	116331	87192	85925	85802	85802	85802	3572	0	18364	63866	93	425.93	448	99.52
6W-F-CON6	103383	81995	80815	80667	80667	80667	3427	2	18875	58363	111	425.861	450	99.65
6W-F-HFD1	133694	76182	72963	72832	72832	72832	7228	2	23580	42022	83	419.626	449	99.52
6W-F-HFD2	105411	63261	61825	61734	61734	61734	2812	1	20053	38868	108	409.989	447	99.49
6W-F-HFD3	142942	85628	82938	82787	82787	82787	5058	0	20866	56863	154	420.453	451	99.53
6W-F-HFD4	111530	77514	75997	75869	75869	75869	4850	0	16171	54848	120	425.663	450	99.67
6W-F-HFD5	159784	58469	54492	54406	54406	54406	6641	0	17935	29830	120	419.368	448	99.85
6W-F-HFD6	199144	111630	105270	105072	105072	105072	8589	1	38885	57597	112	415.112	452	98.95
2YR-M-CON1	112103	73889	70312	70163	70163	70163	2784	1	19624	47754	93	415.493	449	99.49
2YR-M-CON2	168345	110216	106087	105877	105877	105877	6723	0	28193	70961	120	416.074	449	99.45
2YR-M-CON3	93896	61317	58152	58053	58053	58053	3207	0	16645	38201	120	422.362	450	99.48
2YR-M-CON4	74382	55396	54636	54541	54541	54541	1758	9	14266	38508	123	425.333	449	99.74
2YR-M-CON5	101091	70027	67787	67673	67673	67673	1955	15	24972	40731	120	416.746	447	99.46
2YR-M-HFD1	143535	75455	71042	70876	70876	70876	2312	24	31492	37048	156	415.074	453	99.80
2YR-M-HFD2	139806	66770	63596	63456	63456	63456	2330	0	25653	35473	123	416.634	446	99.42
2YR-M-HFD3	121722	83245	80725	80559	80559	80559	2888	0	17621	60050	156	423.507	449	98.29
2YR-M-HFD4	207079	112423	107649	107449	107449	107449	5034	0	33411	69004	97	419.833	448	99.42
2YR-M-HFD5	101836	58803	56374	56260	56260	56260	1786	9	19847	34618	154	420.03	449	99.37
2YR-M-HFD6	169516	64626	60490	60352	60352	60352	2523	0	29046	28783	123	416.209	448	99.15
2YR-F-CON1	107572	88712	87742	87623	87623	87623	2215	19	9086	76303	174	426.484	449	99.61
2YR-F-CON2	146598	114812	112729	112536	112536	112536	3537	491	36198	72310	111	425.192	450	99.64
2YR-F-CON3	133675	93977	89678	89531	89531	89531	4543	11	33591	51386	111	411.59	465	99.65
2YR-F-CON4	123269	90473	87974	87813	87813	87813	3613	68	24784	59348	92	424.045	449	99.35
2YR-F-CON5	140031	81229	77728	77611	77611	77611	5557	262	22336	49456	83	421.699	447	99.77
2YR-F-CON6	161380	88299	83494	83373	83373	83373	9881	739	25576	47177	111	422.105	448	99.84
2YR-F-HFD1	142907	88162	83738	83596	83596	83596	4675	4	24017	54900	121	422.452	451	99.34
2YR-F-HFD2	212506	120065	113487	113274	113274	113274	11204	10	43143	58917	154	417.74	448	99.20
2YR-F-HFD3	167543	88005	82512	82348	82348	82348	4810	1	33632	43905	95	405.758	446	99.23
2YR-F-HFD4	135848	92968	88047	87874	87874	87874	3577	62	32677	51558	83	420.955	447	99.28
2YR-F-HFD5	152221	91583	86125	85911	85911	85911	4166	0	33248	48497	83	418.67	449	99.45
2YR-F-HFD6	179678	101601	95944	95721	95721	95721	3166	0	39505	53050	160	416.011	446	99.33
