# Supplementary material for: Age- and sex-dependent alterations of jejunal microbiota in Fischer 344 rats fed with a high-fructose, high-fat diet: depletion of Lactobacillus intestinalis in small bowel contents
Source: Front Microbiol. 2026 Mar 2;17:1779112. doi: 10.3389/fmicb.2026.1779112 (PMC12989582; doi:10.3389/fmicb.2026.1779112)
Supplement: Supplementary file 6 [file Data_Sheet_2.xlsx]

## Sheet: Ratio
Dataset S2. The abundance ratios (%) at the level of genus and species.
	Genus	Species
Sample	Akkermansia	Akkermansia muciniphila	Akkermansia_uc
6W-M-CON1	14.8143	14.7031	0.1112
6W-M-CON2	1.6329	1.6294	0.0035
6W-M-CON3	36.1915	35.9865	0.2015
6W-M-CON4	37.411	37.2651	0.1459
6W-M-CON5	43.7029	43.5987	0.1042
6W-M-CON6	29.3055	29.1561	0.1459
6W-M-HFD1	49.3312	49.2478	0.0834
6W-M-HFD2	39.9159	39.7874	0.1285
6W-M-HFD3	44.4672	44.3595	0.1077
6W-M-HFD4	46.9374	46.8124	0.1251
6W-M-HFD5	43.2721	43.1922	0.0799
6W-M-HFD6	13.5045	13.4802	0.0243
6W-F-CON1	1.2334	1.2334	0
6W-F-CON2	0.1529	0.1529	0
6W-F-CON3	1.3202	1.3202	0
6W-F-CON4	0.3683	0.3683	0
6W-F-CON5	0.5142	0.5142	0
6W-F-CON6	0.3092	0.3092	0
6W-F-HFD1	7.1188	7.1153	0.0035
6W-F-HFD2	44.9884	44.9467	0.0417
6W-F-HFD3	2.7099	2.7099	0
6W-F-HFD4	1.0284	1.0284	0
6W-F-HFD5	4.388	4.388	0
6W-F-HFD6	14.4391	14.4391	0
2YR-M-CON1	7.6469	7.6469	0
2YR-M-CON2	1.7545	1.7545	0
2YR-M-CON3	1.289	1.289	0
2YR-M-CON4	0.4065	0.4065	0
2YR-M-CON6	1.0423	1.0423	0
2YR-M-HFD1	13.9075	13.9075	0
2YR-M-HFD2	12.622	12.622	0
2YR-M-HFD3	3.2658	3.2658	0
2YR-M-HFD4	3.3423	3.3388	0.0035
2YR-M-HFD5	10.3985	10.3985	0
2YR-M-HFD6	9.7836	9.7836	0
2YR-F-CON1	0.132	0.132	0
2YR-F-CON2	0.4065	0.4065	0
2YR-F-CON3	0.3856	0.3856	0
2YR-F-CON4	0.6914	0.6914	0
2YR-F-CON5	0.6219	0.6219	0
2YR-F-CON6	0.5906	0.5906	0
2YR-F-HFD1	0.7192	0.7157	0.0035
2YR-F-HFD2	9.516	9.516	0
2YR-F-HFD3	4.3081	4.3081	0
2YR-F-HFD4	3.648	3.648	0
2YR-F-HFD5	3.5403	3.5403	0
2YR-F-HFD6	11.5137	11.5137	0
